# Supplementary material for: Longitudinal metabolite profiling of Streptococcus pneumoniae-associated community-acquired pneumonia
Source: Metabolomics. 2024 Mar 5;20(2):35. doi: 10.1007/s11306-024-02091-5 (PMC10914916; doi:10.1007/s11306-024-02091-5)
Supplement: Supplementary file 3 — Supplementary file3 (CSV 2 kb) [file 11306_2024_2091_MOESM3_ESM.csv]

Metabolite sum or ratio name in R	Metabolite sum or ratio formula
BCAA_sum	isoleucine + leucine + valine
TCA_cycle_sum	Citric acid + lactic acid + malic acid + fumaric acid
urea_cycle_sum	Citrulline + arginine + ornithine + fumaric acid
lc_Carnitines_sum	Myristoilcarnitine + Hexadecenoylcarntine + Palmitoylcarnitine + Stearoylcarnitine + Dodecenoylcarnitine + Tetradecenoylcarnitine + Linoleylcarnitine + Oleylcarnitine + Tetradecadienylcarntine
mc_Carnitines_sum	Hexanoylcarnitine + Octanoylcarnitine + Octenoylcarnitine + Decanoylcarnitine + Lauroylcarnitine + Nonaylcarnitine + Pimeylcarnitine + Decenoylcarnitine
sc_Carnitines_sum	Acetylcarnitine + Propionylcarnitine + Isobutyrylcarnitine + Butyrylcarnitine + Tiglylcarnitine + Methylbutyroylcarnitine + Isovalerylcarnitine
Cer_sum	Cer(d18:1/22:1) + Cer. (d18:1/24.1. + Cer(d18:1/24:0) + Cer(d18:1/16:0) + Cer(d18:1/23:0) + Cer(d18:1/24:0)
SM_sum	Sphingomyelin (d18:1/14:0) + (d18:1/15:0) + (d18:1/16:0) + (d18:1/16:1) + (d18:1/17:0) + (d18:1/18:0) + (d18:1/18:1) + (d18:1/18:2) + (d18:1/20:0) + (d18:1/20:1) + (d18:1/21:0) + (d18:1/22:0) + (d18:1/22:1) + (d18:1/23:0) + (d18:1/ 23:1) + (d18:0/24:0) + (d18:0/24:1) + (d18:0/24:2) + (d18:0/25:0) + (d18:0/25:1)
LPC_sum	Lysophosphatidylcholine (14:0) + (16:0) + (16:1) + (18:0) + (18:1) + (18:2) + (18:3) + (20:4) + (20:5) + (22:6) + (O-16:1) + (O-18:1)
PC_sum	Diacyl-phosphatidylcholine (32:0) + (32:1) + (32:2) + (34:1) + (34:2) + (34:3) + (34:4) + (36:1) + (36:2) + (36:3) + (36:4) + (36:5) + (36:6) + (38:2) + (38:3) + (38:4) + (38:5) + (38:6) + (38:7) + (40:4) + (40:5) + (40:6) + (40:7) + (40:8) + (O-34:1) + (O-34:2) + (O-34:3) + (O-36:2) + (O-36:3) + (O-36:4) + (O-36:5) + (O-36:6) + (O-38:4) + (O-38:5) + (O-38:6) + (O-38:7) + (O-40:6) + (O-42:6) + (O…
HT5_Trp_ratio	Serotonine / Tryptophan
ADMA_Arg_ratio	ADMA / Arginine
SDMA_Arg_ratio	SDMA / Arginine
Carnitine_sum_lc_Carnitines_ratio	Carnitine / LCAC sum
Carnitine_sum_mc_Carnitines_ratio	Carnitine / MCAC sum
Carnitine_sum_sc_Carnitines_ratio	Carnitine / SCAC sum
DCA_CA_ratio	DCA / CA
FA_14.1_14.0	FA (14:1) / FA (14:0)
FA_16.1_16.0	FA (16:1) / FA(16:0)
Gln_Glu	Glutamine / Glutamic acid
Kyn_Trp	Kynurenine / Tryptophan
sum_BCAA_sum_Phe_Tyr_ratio	BCAA sum / (Phenylalanine + Tyrosine)
sum_CER_sum_SM_ratio	Cer sum / SM sum
sum_LPC_sum_PC_ratio	LPC sum / PC sum
