# Supplementary material for: Longitudinal metabolite profiling of Streptococcus pneumoniae-associated community-acquired pneumonia
Source: Metabolomics. 2024 Mar 5;20(2):35. doi: 10.1007/s11306-024-02091-5 (PMC10914916; doi:10.1007/s11306-024-02091-5)
Supplement: Supplementary file 4 — Supplementary file4 (CSV 10 kb) [file 11306_2024_2091_MOESM4_ESM.csv]

Biochemical class	Metabolite
Acylcarnitines	Acetylcarnitine
Acylcarnitines	Butyrylcarnitine
Acylcarnitines	Decanoylcarnitine
Acylcarnitines	Decenoylcarnitine
Acylcarnitines	Dodecanoylcarnitine
Acylcarnitines	9-Hexadecenoylcarnitine
Acylcarnitines	Hexanoylcarnitine
Acylcarnitines	Isobutyryl-carnitine
Acylcarnitines	Isovalerylcarnitine
Acylcarnitines	Lauroylcarnitine
Acylcarnitines	Linoleylcarnitine
Acylcarnitines	Myristoylcarnitine
Acylcarnitines	Nonaylcarnitine
Acylcarnitines	2-Octenoylcarnitine
Acylcarnitines	Octanoylcarnitine
Acylcarnitines	Oleylcarnitine
Acylcarnitines	Palmitoylcarnitine
Acylcarnitines	Pimeylcarnitine
Acylcarnitines	Propionylcarnitine
Acylcarnitines	Stearoylcarnitine
Acylcarnitines	Tetradecadienylcarntine
Acylcarnitines	Tetradecanoylcarnitine
Acylcarnitines	Tiglylcarnitine
Acylcarnitines	2-Methylbutyroylcarnitine
Amino acids	Citrulline
Amino acids	Cysteine
Amino acids	Glycine
Amino acids	4-Hydroxyproline
Amino acids	Alanine
Amino acids	Arginine
Amino acids	Asparagine
Amino acids	Aspartic acid
Amino acids	Glutamic acid
Amino acids	Glutamine
Amino acids	Histidine
Amino acids	Isoleucine
Amino acids	Leucine
Amino acids	Lysine
Amino acids	Methionine
Amino acids	Phenylalanine
Amino acids	Proline
Amino acids	Serine
Amino acids	Threonine
Amino acids	Tryptophan
Amino acids	Tyrosine
Amino acids	Valine
Amino acids	Ornithine
Betaines	Betaine
Bile acids and other steroids	Cholic acid
Bile acids and other steroids	Cortisol
Bile acids and other steroids	Deoxycholic acid
Bile acids and other steroids	GCA
Bile acids and other steroids	GCDCA
Bile acids and other steroids	GDCA
Bile acids and other steroids	GLCA
Bile acids and other steroids	GUDCA
Bile acids and other steroids	TCA
Biogenic amines	ADMA
Biogenic amines	Anserine
Biogenic amines	Beta-Alanine
Biogenic amines	Cystathionine
Biogenic amines	3-Aminoisobutyric acid
Biogenic amines	Ethanolamine
Biogenic amines	N2-gamma-Glutamylglutamine
Biogenic amines	gamma-Glutamylalanine
Biogenic amines	Glutathione
Biogenic amines	Glycylglycine
Biogenic amines	Glycylproline
Biogenic amines	Homocitrulline
Biogenic amines	Homocysteine
Biogenic amines	5-Hydroxylysine
Biogenic amines	Aminoadipic acid
Biogenic amines	Alpha-aminobutyric acid
Biogenic amines	Homoserine
Biogenic amines	Kynurenine
Biogenic amines	Methionine sulfoxide
Biogenic amines	Methionine sulfone
Biogenic amines	N6;N6;N6-Trimethyl-lysine
Biogenic amines	O-Acetylserine
Biogenic amines	Putrescine
Biogenic amines	Methylcysteine
Biogenic amines	Saccharopine
Biogenic amines	Sarcosine
Biogenic amines	SDMA
Biogenic amines	Serotonin
Biogenic amines	Taurine
Biogenic amines	1-Methylhistidine
Biogenic amines	3-Methoxytyramine
Biogenic amines	5-Aminolevulinic acid
Carnitines	Carnitine
Ceramides	Ceramide (d18:0/24:0)
Ceramides	Ceramide (d18:1/16:0)
Ceramides	Ceramide (d18:1/22:1)
Ceramides	Ceramide (d18:1/23:0)
Ceramides	Ceramide (d18:1/24:0)
Ceramides	Ceramide (d18:1/24:1)
Cholesteryl esters	CE (18:3)
Cholesteryl esters	CE (18:2)
Cholesteryl esters	CE (18:1)
Cholesteryl esters	CE (20:5)
Cholesteryl esters	CE (22:6)
Cholines	Choline
Diacylglycerols	DG (36:2)
Diacylglycerols	DG (36:3)
Diacylglycerols	DG (36:4)
Diacyl-phosphatidylcholine	PC (32:0)
Diacyl-phosphatidylcholine	PC (32:1)
Diacyl-phosphatidylcholine	PC (32:2)
Diacyl-phosphatidylcholine	PC (34:1)
Diacyl-phosphatidylcholine	PC (34:2)
Diacyl-phosphatidylcholine	PC (34:3)
Diacyl-phosphatidylcholine	PC (34:4)
Diacyl-phosphatidylcholine	PC (36:1)
Diacyl-phosphatidylcholine	PC (36:2)
Diacyl-phosphatidylcholine	PC (36:3)
Diacyl-phosphatidylcholine	PC (36:4)
Diacyl-phosphatidylcholine	PC (36:5)
Diacyl-phosphatidylcholine	PC (36:6)
Diacyl-phosphatidylcholine	PC (38:2)
Diacyl-phosphatidylcholine	PC (38:3)
Diacyl-phosphatidylcholine	PC (38:4)
Diacyl-phosphatidylcholine	PC (38:5)
Diacyl-phosphatidylcholine	PC (38:6)
Diacyl-phosphatidylcholine	PC (38:7)
Diacyl-phosphatidylcholine	PC (40:4)
Diacyl-phosphatidylcholine	PC (40:5)
Diacyl-phosphatidylcholine	PC (40:6)
Diacyl-phosphatidylcholine	PC (40:7)
Diacyl-phosphatidylcholine	PC (40:8)
Diacyl-phosphatidylcholine	PC (O-34:1)
Diacyl-phosphatidylcholine	PC (O-34:2)
Diacyl-phosphatidylcholine	PC (O-34:3)
Diacyl-phosphatidylcholine	PC (O-36:2)
Diacyl-phosphatidylcholine	PC (O-36:3)
Diacyl-phosphatidylcholine	PC (O-36:4)
Diacyl-phosphatidylcholine	PC (O-36:5)
Diacyl-phosphatidylcholine	PC (O-36:6)
Diacyl-phosphatidylcholine	PC (O-38:4)
Diacyl-phosphatidylcholine	PC (O-38:5)
Diacyl-phosphatidylcholine	PC (O-38:6)
Diacyl-phosphatidylcholine	PC (O-38:7)
Diacyl-phosphatidylcholine	PC (O-40:6)
Diacyl-phosphatidylcholine	PC (O-42:6)
Diacyl-phosphatidylcholine	PC (O-44:5)
Diacyl-phosphatidylethanolamine	PE (34:2)
Diacyl-phosphatidylethanolamine	PE (36:3)
Diacyl-phosphatidylethanolamine	PE (36:4)
Diacyl-phosphatidylethanolamine	PE (38:2)
Diacyl-phosphatidylethanolamine	PE (38:4)
Diacyl-phosphatidylethanolamine	PE (38:6)
Diacyl-phosphatidylethanolamine	PE (O-36:5)
Diacyl-phosphatidylethanolamine	PE (O-38:5)
Diacyl-phosphatidylethanolamine	PE (O-38:7)
Endocannabinoids	alpha-LEA
Endocannabinoids	AEA
Endocannabinoids	DEA
Endocannabinoids	DGLEA
Endocannabinoids	DHEA
Endocannabinoids	LEA
Endocannabinoids	O-AEA
Endocannabinoids	PEA
Endocannabinoids	POEA
Endocannabinoids	SEA
Endocannabinoids	1-/2-Arachidonoyl Glycerol (20:4)
Endocannabinoids	1-Linoleoyl Glycerol (18:2)
Fatty acids	FA (14:0)
Fatty acids	FA (14:1)
Fatty acids	FA (15:0)
Fatty acids	FA (16:0)
Fatty acids	FA (16:1)
Fatty acids	FA (17:0)
Fatty acids	FA (17:1)
Fatty acids	FA (18:1)
Fatty acids	FA (20:0)
Fatty acids	FA (20:1)
Fatty acids	FA (20:2)
Fatty acids	FA (22:1)
Fatty acids	FA (22:4)
Fatty acids	FA (22:5)-w6
Fatty acids	FA (22:6)
Fatty acids	FA (24:1)
Free fatty acids	FA (18:1)
Free fatty acids	FA (18:2)
Free fatty acids	FA (20:5)
Free fatty acids	FA (22:4)-w6
Free fatty acids	FA (22:5)-w3
Free fatty acids	FA (22:5)-w6
Free fatty acids	FA (22:6)
Lysophosphatidylcholine	LPC (14:0)
Lysophosphatidylcholine	LPC (16:0)
Lysophosphatidylcholine	LPC (16:1)
Lysophosphatidylcholine	LPC (18:0)
Lysophosphatidylcholine	LPC (18:1)
Lysophosphatidylcholine	LPC (18:2)
Lysophosphatidylcholine	LPC (18:3)
Lysophosphatidylcholine	LPC (20:4)
Lysophosphatidylcholine	LPC (20:5)
Lysophosphatidylcholine	LPC (22:6)
Lysophosphatidylcholine	LPC (O-16:1)
Lysophosphatidylcholine	LPC (O-18:1)
Lysophosphatidylethanolamines	LPE(22:6)
Lysophospholipids	LPA (14:0)
Lysophospholipids	LPA (16:0)
Lysophospholipids	LPA (16:1)
Lysophospholipids	LPA (18:0)
Lysophospholipids	LPA (18:1)
Lysophospholipids	LPA (18:2)
Lysophospholipids	LPA (20:3)
Lysophospholipids	LPA (20:4)
Lysophospholipids	LPA (20:5)
Lysophospholipids	LPA (22:4)
Lysophospholipids	LPA (22:6)
Lysophospholipids	LPE (14:0)
Lysophospholipids	LPE (16:0)
Lysophospholipids	LPE (16:1)
Lysophospholipids	LPE (18:0)
Lysophospholipids	LPE (18:1)
Lysophospholipids	LPE (18:2)
Lysophospholipids	LPE (20:3)
Lysophospholipids	LPE (20:4)
Lysophospholipids	LPE (20:5)
Lysophospholipids	LPE (22:4)
Lysophospholipids	LPE (22:5)
Lysophospholipids	LPE (22:6)
Lysophospholipids	LPG (16:0)
Lysophospholipids	LPG (16:1)
Lysophospholipids	LPG (18:0)
Lysophospholipids	LPG (18:1)
Lysophospholipids	LPG (18:2)
Lysophospholipids	LPG (20:3)
Lysophospholipids	LPG (20:4)
Lysophospholipids	LPI (16:0)
Lysophospholipids	LPI (16:1)
Lysophospholipids	LPI (18:0)
Lysophospholipids	LPI (18:1)
Lysophospholipids	LPI (20:4)
Lysophospholipids	LPI (22:4)
Lysophospholipids	LPS (16:0)
Lysophospholipids	LPS (18:0)
Lysophospholipids	LPS (18:1)
Lysophospholipids	LPS (20:4)
Lysophospholipids	LPS (22:4)
Lysophospholipids	LPS (22:6)
Nitro-Fatty Acids	10-NO2(OA9)NO2(OA)
Organic acids	Inositol
Organic acids	2-hydroxybutyric acid
Organic acids	Citric acid
Organic acids	Glutamic acid
Organic acids	Lactic acid
Organic acids	Malic acid
Organic acids	Fumaric acid
Organic acids	Pyroglutamic acid
Organic acids	3-Hydroxybutyric acid
Organic acids	Aspartic acid
Organic acids	3-Hydroxyisobutyric acid
Organic acids	3-Hydroxyisovaleric acid
Organic acids	Uracil
Oxylipins	PGF2a
Oxylipins	TXB2
Oxylipins	10-HDoHE
Oxylipins	11;12-DiHETrE
Oxylipins	11-HETE
Oxylipins	12;13-DiHODE
Oxylipins	12;13-DiHOME
Oxylipins	12-HETE
Oxylipins	12S-HEPE
Oxylipins	12S-HHTrE
Oxylipins	13-HODE
Oxylipins	14;15-DiHETrE
Oxylipins	14-HDoHE
Oxylipins	15-HETE
Oxylipins	15S-HETrE
Oxylipins	16-HDoHE
Oxylipins	17;18-DiHETE
Oxylipins	19;20-EpDPE
Oxylipins	19;20-DiHDPA
Oxylipins	20-HETE
Oxylipins	5;6-DiHETrE
Oxylipins	5-HETE
Oxylipins	5S-HEPE
Oxylipins	8;9-DiHETrE
Oxylipins	8-HETE
Oxylipins	9;10;13-TriHOME
Oxylipins	9;10-DiHOME
Oxylipins	9;12;13-TriHOME
Oxylipins	9-HODE
Oxylipins	9-HOTrE
Platelet activating factor	PAF(18:2)-adduct
Sphingolipids	S1P (16:1)
Sphingolipids	S1P (18:0)
Sphingolipids	S1P (18:1)
Sphingolipids	S1P (18:2)
Sphingomyelin	SM (d18:1/14:0)
Sphingomyelin	SM (d18:1/15:0)
Sphingomyelin	SM (d18:1/16:0)
Sphingomyelin	SM (d18:1/16:1)
Sphingomyelin	SM (d18:1/17:0)
Sphingomyelin	SM (d18:1/18:0)
Sphingomyelin	SM (d18:1/18:1)
Sphingomyelin	SM (d18:1/18:2)
Sphingomyelin	SM (d18:1/20:0)
Sphingomyelin	SM (d18:1/20:1)
Sphingomyelin	SM (d18:1/21:0)
Sphingomyelin	SM (d18:1/22:0)
Sphingomyelin	SM (d18:1/22:1)
Sphingomyelin	SM (d18:1/23:0)
Sphingomyelin	SM (d18:1/ 23:1)
Sphingomyelin	SM (d18:0/24:0)
Sphingomyelin	SM (d18:0/24:1)
Sphingomyelin	SM (d18:0/24:2)
Sphingomyelin	SM (d18:0/25:0)
Sphingomyelin	SM (d18:0/25:1)
Triglycerides	TG (44:2)
Triglycerides	TG (46:1)
Triglycerides	TG (46:2)
Triglycerides	TG (48:0)
Triglycerides	TG (48:1)
Triglycerides	TG (48:2)
Triglycerides	TG (48:3)
Triglycerides	TG (O-50:2)
Triglycerides	TG (50:1)
Triglycerides	TG (50:2)
Triglycerides	TG (50:3)
Triglycerides	TG (50:4)
Triglycerides	TG (51:1)
Triglycerides	TG (51:2)
Triglycerides	TG (51:3)
Triglycerides	TG (51:4)
Triglycerides	TG (52:1)
Triglycerides	TG (52:2)
Triglycerides	TG (52:3)
Triglycerides	TG (52:4)
Triglycerides	TG (52:5)
Triglycerides	TG (52:6)
Triglycerides	TG (53:1)
Triglycerides	TG (54:1)
Triglycerides	TG (54:2)
Triglycerides	TG (54:3)
Triglycerides	TG (54:4)
Triglycerides	TG (54:5)
Triglycerides	TG (54:6)
Triglycerides	TG (54:7)
Triglycerides	TG (55:2)
Triglycerides	TG (55:3)
Triglycerides	TG (56:2)
Triglycerides	TG (56:3)
Triglycerides	TG (56:4)
Triglycerides	TG (56:5)
Triglycerides	TG (56:6)
Triglycerides	TG (56:7)
Triglycerides	TG (55:1)
Triglycerides	TG (58:1)
Triglycerides	TG (58:10)
Triglycerides	TG (58:2)
Triglycerides	TG (58:3)
Triglycerides	TG (58:4)
Triglycerides	TG (58:5)
Triglycerides	TG (58:6)
Triglycerides	TG (58:8)
Triglycerides	TG (58:9)
Triglycerides	TG (60:2)
Triglycerides	TG (60:3)
Trimethylamine-N-oxides	TMAO
